# Supplementary material for: Single-Cell FISH Analysis Reveals Distinct Shifts in PKM Isoform Populations during Drug Resistance Acquisition
Source: Biomolecules. 2022 Aug 6;12(8):1082. doi: 10.3390/biom12081082 (PMC9405743; doi:10.3390/biom12081082)
Supplement: Supplementary file 1 [file biomolecules-12-01082-s001.zip]

Archive with 1 entries (1 files):
- biomolecules-1825038-supplementary.pdf
